# Supplementary material for: Mutational Landscape of Bladder Cancer in Mexican Patients: KMT2D Mutations and chr11q15.5 Amplifications Are Associated with Muscle Invasion
Source: Int J Mol Sci. 2023 Jan 6;24(2):1092. doi: 10.3390/ijms24021092 (PMC9866210; doi:10.3390/ijms24021092)
Supplement: Supplementary file 1 [file ijms-24-01092-s001.zip]

Archive with 1 entries (1 files):
- ijms-2017914-supplementary.pdf
